# Supplementary material for: Updated taxonomy of LactifluussectionLuteoli: L.russulisporus from Australia and L.caliendrifer from Thailand
Source: MycoKeys. 2019 Jul 10;56:13–32. doi: 10.3897/mycokeys.56.35204 (PMC6637039; doi:10.3897/mycokeys.56.35204)
Supplement: XML Treatment for Lactifluus russulisporus [file mycokeys.56.35204-treatment1.xml]

<!DOCTYPE tp:taxon-treatment
  PUBLIC "-//TaxonX//DTD Taxonomic Treatment Publishing DTD v0 20100105//EN" "tax-treatment-NSO.dtd">
<tp:taxon-treatment xmlns:tp="http://www.plazi.org/taxpub"><tp:treatment-meta><kwd-group><label>Taxon classification</label><kwd><named-content xmlns:xlink="http://www.w3.org/1999/xlink" content-type="kingdom">Fungi</named-content></kwd><kwd><named-content xmlns:xlink="http://www.w3.org/1999/xlink" content-type="order">Russulales</named-content></kwd><kwd><named-content xmlns:xlink="http://www.w3.org/1999/xlink" content-type="family">Russulacea</named-content></kwd></kwd-group><mixed-citation publication-type="journal"><person-group><name><surname>Dierickx</surname><given-names>Glen</given-names></name><name><surname>Froyen</surname><given-names>Marie</given-names></name><name><surname>Halling</surname><given-names>Roy</given-names></name><name><surname>Wisitrassameewong</surname><given-names>Komsit</given-names></name><name><surname>Lynn Delgat</surname><given-names/></name><name><surname>Crop</surname><given-names>Eske De</given-names></name><name><surname>Verbeken</surname><given-names>Annemieke</given-names></name></person-group><article-title>Updated taxonomy of <tp:taxon-name><tp:taxon-name-part taxon-name-part-type="genus" reg="Lactifluus">Lactifluus</tp:taxon-name-part><tp:taxon-name-part taxon-name-part-type="infraspecific-rank">section</tp:taxon-name-part><tp:taxon-name-part taxon-name-part-type="section" reg="Luteoli">Luteoli</tp:taxon-name-part></tp:taxon-name>: <italic><tp:taxon-name><tp:taxon-name-part taxon-name-part-type="genus" reg="Lactifluus">L.</tp:taxon-name-part><tp:taxon-name-part taxon-name-part-type="species" reg="russulisporus">russulisporus</tp:taxon-name-part></tp:taxon-name></italic> from Australia and <italic><tp:taxon-name><tp:taxon-name-part taxon-name-part-type="genus" reg="Lactifluus">L.</tp:taxon-name-part><tp:taxon-name-part taxon-name-part-type="species" reg="caliendrifer">caliendrifer</tp:taxon-name-part></tp:taxon-name></italic> from Thailand</article-title><source>MycoKeys</source><day>10</day><month>7</month><year>2019</year><volume>56</volume><fpage>13</fpage><lpage>32</lpage><pub-id pub-id-type="doi">10.3897/mycokeys.56.35204</pub-id></mixed-citation></tp:treatment-meta><tp:nomenclature><tp:taxon-name>
              <tp:taxon-name-part taxon-name-part-type="genus" reg="Lactifluus">Lactifluus</tp:taxon-name-part>
              <tp:taxon-name-part taxon-name-part-type="species" reg="russulisporus">russulisporus</tp:taxon-name-part>
              <object-id xmlns:xlink="http://www.w3.org/1999/xlink" content-type="mycobank" xlink:type="simple">829913</object-id>
              <object-id xmlns:xlink="http://www.w3.org/1999/xlink" xlink:type="simple">Index Fungorum 392: IF 829913</object-id>
            </tp:taxon-name><tp:taxon-authority>Dierickx &amp; De Crop</tp:taxon-authority><xref ref-type="fig" rid="F1">Figs 1</xref><xref ref-type="fig" rid="F3">, 3</xref><xref ref-type="fig" rid="F4">, 4</xref></tp:nomenclature><tp:treatment-sec sec-type="Original diagnosis" id="SECID0EFFAE"><title>Original diagnosis.</title><p>Basidiocarps small (up to 4 cm cap diam.). Cap and stipe dry, matt, yellowish white to pale brown. Context with unpleasant, fishy smell. Latex copious, watery white, staining tissues brown. Basidiospores broadly ellipsoid 7.0–<italic>7.8–7.9</italic>–8.7 × 5.7–<italic>6.4–6.5</italic>–7 μm (n=40, Q = 1.14–<italic>1.23</italic>–1.40); ornamented with irregular and isolated warts which are up to 1.3 μm high. True pleurocystidia absent, but with few to abundant sterile elements in the hymenium. Pileipellis a lampropalisade. <italic><tp:taxon-name><tp:taxon-name-part taxon-name-part-type="genus" reg="Lactifluus">L.</tp:taxon-name-part><tp:taxon-name-part taxon-name-part-type="species" reg="russulisporus">russulisporus</tp:taxon-name-part></tp:taxon-name></italic> differs from its sister species, <italic><tp:taxon-name><tp:taxon-name-part taxon-name-part-type="genus" reg="Lactifluus">L.</tp:taxon-name-part><tp:taxon-name-part taxon-name-part-type="species" reg="caliendrifer">caliendrifer</tp:taxon-name-part></tp:taxon-name></italic>, by its longer basidia, slightly bigger spores with a somewhat heavier and more irregular ornamentation and the absence of abundant thick-walled marginal cells.</p><fig id="F1" position="float" orientation="portrait"><label>Figure 1.</label><caption><p><bold>A–B</bold><italic><tp:taxon-name><tp:taxon-name-part taxon-name-part-type="genus" reg="Lactifluus">Lactifluus</tp:taxon-name-part><tp:taxon-name-part taxon-name-part-type="species" reg="russulisporus">russulisporus</tp:taxon-name-part></tp:taxon-name></italic> basidiomes <bold>C–D</bold><italic><tp:taxon-name><tp:taxon-name-part taxon-name-part-type="genus" reg="Lactifluus">L.</tp:taxon-name-part><tp:taxon-name-part taxon-name-part-type="species" reg="caliendrifer">caliendrifer</tp:taxon-name-part></tp:taxon-name></italic> basidiomes <bold>A</bold> holotype, RH 9398 <bold>B</bold> RH 9674 <bold>C</bold> holotype, KW 378 <bold>D</bold> KW 392.</p></caption><graphic xmlns:xlink="http://www.w3.org/1999/xlink" xlink:href="mycokeys-56-013-g001.jpg" position="float" orientation="portrait" xlink:type="simple" id="oo_316793.jpg"/></fig><p><bold>Basidiomes</bold> rather small. <bold>Pileus</bold> 20–40 mm diam., convex to plano-convex and depressed on disc to uplifted and slightly depressed, yellowish white (4A2) to pale brown, dry, matted, subtomentose to finely subvelutinous and somewhat subrugulose to subcorrugate; margin inrolled. <bold>Stipe</bold> 10–30 × 5–10 mm cylindrical, dry, matt, yellowish white, sometimes paler brownish towards the base, with white mycelium at the base. <bold>Lamellae</bold> adnexed to subdecurrent, rather close, pale greyish white to yellowish white, turning darker to near pale brown with age. <bold>Context</bold> white, solid to somewhat pithy in the stipe; smell unpleasant, fishy; taste mild. <bold>Latex</bold> copious, watery white, staining tissues brown.</p><p><bold>Basidiospores</bold> broadly ellipsoid 7.0–<italic>7.8–7</italic>,<italic>9</italic>–8.7 × 5.7–<italic>6.4–6</italic>,<italic>5</italic>–7 µm (n=40, Q = 1.14–<italic>1.23</italic>–1.40); ornamentation amyloid, prominent, composed of irregular and isolated warts which are up to 1.3 µm high, never forming a reticulum; plage distinct and inamyloid. <bold>Basidia</bold> 43–71 × 8–14 µm, subcylindrical to subclavate, thin-walled, mostly 4-spored. <bold>Pleurolamprocystidia</bold> absent. <bold>Sterile elements</bold> inconspicuous to abundant, cylindrical, sometimes a bit irregular, 17–64 × 3–7 µm, thin-walled and up to 3-septate, sometimes emerging, with terminal cells 9–39 × 2.5–6.5 µm. <bold>Pleuropseudocystidia</bold> generally abundant, sometimes emerging, 3–8 µm diam., irregularly cylindrical; apex obtuse to subcapitate; content oil-like to granular. <bold>Lamellae edge</bold> sterile, marginal cells 23–74 × 2–7.5 µm, thin-walled, cylindrical to subfusiform or slightly subclavate, often branched, not septate or with up to 3 septae, with terminal cells 7–49 × 2–7.5; apex obtuse to subcapitate; some marginal cells may be slightly thick-walled, but these are scarce. <bold>Hymenophoral trama</bold> cellular, with lactifers. <bold>Pileipellis</bold> a lampropalisade; elements of the suprapellis 35–180 × 2.5–6 µm, cylindrical, thick-walled and often septate; apex obtuse to capitate; subpellis cellular, composed of isodiametric, sometimes slightly thick-walled cells, which are 7–30 µm diam. <bold>Stipitipellis</bold> a trichoderm to lamprotrichoderm; ascending hyphae 35–80 × 4–6 µm, up to 3 septate, slightly thick-walled to thick-walled especially basal cells, apex obtuse to capitate. <bold>Clamp connections</bold> absent.</p><!--PageBreak --></tp:treatment-sec><tp:treatment-sec sec-type="distribution" id="SECID0EFJAE"><title>Distribution.</title><p>Known from Eastern Australia.</p></tp:treatment-sec><tp:treatment-sec sec-type="ecology" id="SECID0EKJAE"><title>Ecology.</title><p>East-Australian wet sclerophyll and subtropical rainforest, scattered to gregarious on soil under <italic><tp:taxon-name><tp:taxon-name-part taxon-name-part-type="genus" reg="Leptospermum">Leptospermum</tp:taxon-name-part></tp:taxon-name></italic>, <italic><tp:taxon-name><tp:taxon-name-part taxon-name-part-type="genus" reg="Syncarpia">Syncarpia</tp:taxon-name-part></tp:taxon-name></italic>, and <italic><tp:taxon-name><tp:taxon-name-part taxon-name-part-type="genus" reg="Eucalyptus">Eucalyptus</tp:taxon-name-part></tp:taxon-name></italic> spp.</p></tp:treatment-sec><tp:treatment-sec sec-type="etymology" id="SECID0EFKAE"><title>Etymology.</title><p>Named after the spores which are reminiscent of the spore ornamentation and shape of many <italic><tp:taxon-name><tp:taxon-name-part taxon-name-part-type="genus" reg="Russula">Russula</tp:taxon-name-part></tp:taxon-name></italic> species.</p></tp:treatment-sec><tp:treatment-sec sec-type="conservation status" id="SECID0ESKAE"><title>Conservation status.</title><p>Unknown.</p></tp:treatment-sec><tp:treatment-sec sec-type="material" id="SECID0EXKAE"><title>Specimens examined.</title><p>Australia. Queensland West of Brisbane, D’Aguilar National Park, Maiala Area walking tracks, alt. 680 m, <named-content xmlns:xlink="http://www.w3.org/1999/xlink" content-type="dwc:verbatimCoordinates" xlink:type="simple"><named-content content-type="geo-json" specific-use="{&#34;type&#34;:&#34;Point&#34;,&#34;coordinates&#34;:[152.763417,-27.333417]}" id="NCID0EALAE" xlink:type="simple">27°20'0.3"S, 152°45'48.3"E</named-content></named-content>, rain<!--PageBreak --><!--PageBreak --><!--PageBreak -->forest, scattered on the soil near <italic><tp:taxon-name><tp:taxon-name-part taxon-name-part-type="genus" reg="Eucalyptus">Eucalyptus</tp:taxon-name-part></tp:taxon-name></italic> sp. and <italic><tp:taxon-name><tp:taxon-name-part taxon-name-part-type="genus" reg="Lophostemon">Lophostemon</tp:taxon-name-part></tp:taxon-name></italic> sp., 8 March 2012, R. E. Halling and N. Fechner, R.E.H. 9674 (BRI, NY); Queensland: Fraser Island, Wanggoolba Creek Road, West of Central Station, alt. 90m, <named-content xmlns:xlink="http://www.w3.org/1999/xlink" content-type="dwc:verbatimCoordinates" xlink:type="simple"><named-content content-type="geo-json" specific-use="{&#34;type&#34;:&#34;Point&#34;,&#34;coordinates&#34;:[153.033333,-25.466667]}" id="NCID0E1LAE" xlink:type="simple">25°28'S, 153°2'E</named-content></named-content>, gregarious on sand with <italic><tp:taxon-name><tp:taxon-name-part taxon-name-part-type="genus" reg="Leptospermum">Leptospermum</tp:taxon-name-part></tp:taxon-name></italic>, <italic><tp:taxon-name><tp:taxon-name-part taxon-name-part-type="genus" reg="Syncarpia">Syncarpia</tp:taxon-name-part></tp:taxon-name></italic>, <italic><tp:taxon-name><tp:taxon-name-part taxon-name-part-type="genus" reg="Eucalyptus">Eucalyptus</tp:taxon-name-part><tp:taxon-name-part taxon-name-part-type="species" reg="pilularis">pilularis</tp:taxon-name-part></tp:taxon-name></italic> and <italic><tp:taxon-name><tp:taxon-name-part taxon-name-part-type="genus" reg="Eucalyptus">Eucalyptus</tp:taxon-name-part><tp:taxon-name-part taxon-name-part-type="species" reg="microcorys">microcorys</tp:taxon-name-part></tp:taxon-name></italic>, 27 May 2010, leg.: R. E. Halling, N. Fechner and M. Castellano, R.E.H. 9398 (holotypus BRI, isotypus NY).</p><fig id="F2" position="float" orientation="portrait"><label>Figure 2.</label><caption><p>Overview Maximum Likelihood tree of <tp:taxon-name><tp:taxon-name-part taxon-name-part-type="genus" reg="Lactifluus">Lactifluus</tp:taxon-name-part><tp:taxon-name-part taxon-name-part-type="infraspecific-rank">subg.</tp:taxon-name-part><tp:taxon-name-part taxon-name-part-type="subgenus" reg="Gymnocarpi">Gymnocarpi</tp:taxon-name-part></tp:taxon-name>, based on ITS sequence data. Maximum Likelihood bootstrap values &gt;70 are shown.</p></caption><graphic xmlns:xlink="http://www.w3.org/1999/xlink" xlink:href="mycokeys-56-013-g002.jpg" position="float" orientation="portrait" xlink:type="simple" id="oo_316794.jpg"/></fig><fig id="F3" position="float" orientation="portrait"><label>Figure 3.</label><caption><p><bold>A–D</bold> Microscopic characters of <italic><tp:taxon-name><tp:taxon-name-part taxon-name-part-type="genus" reg="Lactifluus">Lactifluus</tp:taxon-name-part><tp:taxon-name-part taxon-name-part-type="species" reg="russulisporus">russulisporus</tp:taxon-name-part></tp:taxon-name></italic><bold>A</bold> marginal cells, RH 9764 <bold>B</bold> marginal cells, holotype, RH 9398 <bold>C</bold> basidiole and sterile elements, holotype, RH 9398 <bold>D</bold> spores, holotype, RH 9398. Scale bar: 10 µm.</p></caption><graphic xmlns:xlink="http://www.w3.org/1999/xlink" xlink:href="mycokeys-56-013-g003.jpg" position="float" orientation="portrait" xlink:type="simple" id="oo_316795.jpg"/></fig><fig id="F4" position="float" orientation="portrait"><label>Figure 4.</label><caption><p>Microscopic features of <italic><tp:taxon-name><tp:taxon-name-part taxon-name-part-type="genus" reg="Lactifluus">Lactifluus</tp:taxon-name-part><tp:taxon-name-part taxon-name-part-type="species" reg="russulisporus">russulisporus</tp:taxon-name-part></tp:taxon-name></italic><bold>A</bold> section through the pileipellis <bold>B</bold> pileipellis hairs <bold>C</bold> pseudocystidia <bold>D</bold> basidia <bold>E</bold> marginal cells <bold>F</bold> sterile elements from the hymenium <bold>G</bold> basidiospores. Illustrations by G. Dierickx and A. Verbeken. Scale bars: 10 µm.</p></caption><graphic xmlns:xlink="http://www.w3.org/1999/xlink" xlink:href="mycokeys-56-013-g004.jpg" position="float" orientation="portrait" xlink:type="simple" id="oo_316796.jpg"/></fig></tp:treatment-sec><tp:treatment-sec sec-type="remarks" id="SECID0EFQAE"><title>Remarks.</title><p><italic><tp:taxon-name><tp:taxon-name-part taxon-name-part-type="genus" reg="Lactifluus">Lactifluus</tp:taxon-name-part><tp:taxon-name-part taxon-name-part-type="species" reg="russulisporus">russulisporus</tp:taxon-name-part></tp:taxon-name></italic> differs from its sister species, <italic><tp:taxon-name><tp:taxon-name-part taxon-name-part-type="genus" reg="Lactifluus">L.</tp:taxon-name-part><tp:taxon-name-part taxon-name-part-type="species" reg="caliendrifer">caliendrifer</tp:taxon-name-part></tp:taxon-name></italic>, by its longer basidia, slightly bigger spores with a somewhat heavier and more irregular ornamentation and the absence of abundant thick-walled marginal cells.</p></tp:treatment-sec></tp:taxon-treatment>
