# Supplementary material for: Updated taxonomy of LactifluussectionLuteoli: L.russulisporus from Australia and L.caliendrifer from Thailand
Source: MycoKeys. 2019 Jul 10;56:13–32. doi: 10.3897/mycokeys.56.35204 (PMC6637039; doi:10.3897/mycokeys.56.35204)
Supplement: XML Treatment for Lactifluus caliendrifer [file mycokeys.56.35204-treatment2.xml]

<!DOCTYPE tp:taxon-treatment
  PUBLIC "-//TaxonX//DTD Taxonomic Treatment Publishing DTD v0 20100105//EN" "tax-treatment-NSO.dtd">
<tp:taxon-treatment xmlns:tp="http://www.plazi.org/taxpub"><tp:treatment-meta><kwd-group><label>Taxon classification</label><kwd><named-content xmlns:xlink="http://www.w3.org/1999/xlink" content-type="kingdom">Fungi</named-content></kwd><kwd><named-content xmlns:xlink="http://www.w3.org/1999/xlink" content-type="order">Russulales</named-content></kwd><kwd><named-content xmlns:xlink="http://www.w3.org/1999/xlink" content-type="family">Russulacea</named-content></kwd></kwd-group><mixed-citation publication-type="journal"><person-group><name><surname>Dierickx</surname><given-names>Glen</given-names></name><name><surname>Froyen</surname><given-names>Marie</given-names></name><name><surname>Halling</surname><given-names>Roy</given-names></name><name><surname>Wisitrassameewong</surname><given-names>Komsit</given-names></name><name><surname>Lynn Delgat</surname><given-names/></name><name><surname>Crop</surname><given-names>Eske De</given-names></name><name><surname>Verbeken</surname><given-names>Annemieke</given-names></name></person-group><article-title>Updated taxonomy of <tp:taxon-name><tp:taxon-name-part taxon-name-part-type="genus" reg="Lactifluus">Lactifluus</tp:taxon-name-part><tp:taxon-name-part taxon-name-part-type="infraspecific-rank">section</tp:taxon-name-part><tp:taxon-name-part taxon-name-part-type="section" reg="Luteoli">Luteoli</tp:taxon-name-part></tp:taxon-name>: <italic><tp:taxon-name><tp:taxon-name-part taxon-name-part-type="genus" reg="Lactifluus">L.</tp:taxon-name-part><tp:taxon-name-part taxon-name-part-type="species" reg="russulisporus">russulisporus</tp:taxon-name-part></tp:taxon-name></italic> from Australia and <italic><tp:taxon-name><tp:taxon-name-part taxon-name-part-type="genus" reg="Lactifluus">L.</tp:taxon-name-part><tp:taxon-name-part taxon-name-part-type="species" reg="caliendrifer">caliendrifer</tp:taxon-name-part></tp:taxon-name></italic> from Thailand</article-title><source>MycoKeys</source><day>10</day><month>7</month><year>2019</year><volume>56</volume><fpage>13</fpage><lpage>32</lpage><pub-id pub-id-type="doi">10.3897/mycokeys.56.35204</pub-id></mixed-citation></tp:treatment-meta><tp:nomenclature><tp:taxon-name>
              <tp:taxon-name-part taxon-name-part-type="genus" reg="Lactifluus">Lactifluus</tp:taxon-name-part>
              <tp:taxon-name-part taxon-name-part-type="species" reg="caliendrifer">caliendrifer</tp:taxon-name-part>
              <object-id xmlns:xlink="http://www.w3.org/1999/xlink" content-type="mycobank" xlink:type="simple">829914</object-id>
            </tp:taxon-name><tp:taxon-authority>Froyen &amp; De Crop</tp:taxon-authority><xref ref-type="fig" rid="F1">Figs 1</xref><xref ref-type="fig" rid="F5">, 5</xref><xref ref-type="fig" rid="F6">, 6</xref><!--PageBreak --></tp:nomenclature><tp:treatment-sec sec-type="Original diagnosis" id="SECID0EZSAE"><title>Original diagnosis.</title><p>Basidiocarps small (up to 3.5 cm cap diam.) and turning brown when bruised. Cap very velvety to tomentose, white to cream-coloured. Stipe smooth to velvety, white. Context with smell fruity, strong. Latex copious, watery white to white, sticky, turning dark yellow to mustard brown; taste acrid and a bit bitter. Basidiospores broadly ellipsoid, (5.8) 5.9–<italic>7.0–7.1</italic>–7.9 × (4.5) 4.7–<italic>5.6–5.7</italic>–6.2 μm (n=40, Q = 1.12–<italic>1.24</italic>–1.41); ornamented with irregular and isolated warts which are up to 1 μm high. True pleurocystidia absent, but with sterile elements in the hymenium. Pileipellis a palisade to lampropalisade. <italic><tp:taxon-name><tp:taxon-name-part taxon-name-part-type="genus" reg="Lactifluus">L.</tp:taxon-name-part><tp:taxon-name-part taxon-name-part-type="species" reg="caliendrifer">caliendrifer</tp:taxon-name-part></tp:taxon-name></italic> differs from its sister species, <italic><tp:taxon-name><tp:taxon-name-part taxon-name-part-type="genus" reg="Lactifluus">L.</tp:taxon-name-part><tp:taxon-name-part taxon-name-part-type="species" reg="russulisporus">russulisporus</tp:taxon-name-part></tp:taxon-name></italic>, by the abundant thick-walled marginal cells, very long pileipellis hairs and slightly smaller basidia and spores with more regular and lower warts.</p><p><bold>Basidiomes</bold> rather small. <bold>Pileus</bold> 19–34 mm diam., planoconvex, sometimes centrally depressed; surface very velvety, dull, pruinose, tomentose, covered with hairs in tufts, white to cream-coloured, becoming brown after bruising; margin inflexed. <bold>Stipe</bold> 11–17 × 4–7 mm, cylindrical, centrally attached; surface smooth to velvety, white, turning brownish when bruised. <bold>Lamellae</bold> adnate to decurrent, narrow and thin, 0.5–1.5 mm broad, crowded, with 3 to 4 lamellulae of different lengths between 2 lamellae, whitish, concolorous with pileus and becoming brownish when bruised; edge entire, concolorous. <bold>Context</bold> white, changing to pale pinkish near pileipellis after a while, turning brown when broken (6E8) or sometimes paler caramel (6C6), or camel (6D4); smell fruity, strong; taste unknown. <bold>Latex</bold> copious, watery white to white, sticky, turning dark yellow (4C8) after a few minutes, later mustard brown (5E6) after 15 minutes; taste acrid and a bit bitter.</p><p><bold>Basidiospores</bold> broadly ellipsoid, (5.8) 5.9–<italic>7.0–7.1</italic>–7.9 × (4.5) 4.7–<italic>5.6–5.7</italic>–6.2 µm (n=40, Q = 1.12–<italic>1.24</italic>–1.41); ornamentation amyloid, composed of irregular or isolated warts which are up to 1 µm high, sometimes connected by low ridges, but not forming a reticulum; plage inamyloid. <bold>Basidia</bold> 27–55 × 8–12 µm, subcylindrical to subclavate, thin-walled, mostly 4-spored; content oil-like to granular. <!--PageBreak --><!--PageBreak --><bold>Pleurolamprocystidia</bold> absent. <bold>Sterile elements</bold> cylindrical, 28–52 × 4–8 µm, thin-walled and up to 3-septate, slightly emerging, with terminal cells 6–28 × 4–7.5 µm. <bold>Pleuropseudocystidia</bold> rare to abundant, 4–10 µm diam., emerging, irregularly cylindrical; apex obtuse to subcapitate; content oil-like to granular. <bold>Lamellae edge <!--PageBreak --></bold>sterile. <bold>Marginal cells</bold> 28–61 × 3–6 µm, often septate: with 1 to 5 septae, with terminal cells up to 47 µm long, thick-walled, occasionally branched; apex obtuse to subcapitate. <bold>Hymenophoral trama</bold> cellular, with lactifers. <bold>Pileipellis</bold> a palisade to lampropalisade, elements of the suprapellis 60–440 × 2.5–5 µm; cylindrical, septate, sometimes capitate, slightly thick-walled; subpellis composed of isodiametric, mostly thin-walled cells. <bold>Stipitipellis</bold> a trichoderm to lamprotrichoderm; ascending hyphae 10–75 × 3–6 µm, up to 2 septate, often thick-walled, apex obtuse to capitate. <bold>Clamp connections</bold> absent.</p></tp:treatment-sec><tp:treatment-sec sec-type="distribution" id="SECID0ELVAE"><title>Distribution.</title><p>Known from Thailand.</p></tp:treatment-sec><tp:treatment-sec sec-type="ecology" id="SECID0EQVAE"><title>Ecology.</title><p>Thai montane and dipterocarp forest, growing under <italic><tp:taxon-name><tp:taxon-name-part taxon-name-part-type="genus" reg="Dipterocarpus">Dipterocarpus</tp:taxon-name-part></tp:taxon-name></italic>, <italic><tp:taxon-name><tp:taxon-name-part taxon-name-part-type="genus" reg="Lithocarpus">Lithocarpus</tp:taxon-name-part></tp:taxon-name></italic>, <italic><tp:taxon-name><tp:taxon-name-part taxon-name-part-type="genus" reg="Castanopsis">Castanopsis</tp:taxon-name-part></tp:taxon-name></italic> and <italic><tp:taxon-name><tp:taxon-name-part taxon-name-part-type="genus" reg="Quercus">Quercus</tp:taxon-name-part></tp:taxon-name></italic>.</p></tp:treatment-sec><tp:treatment-sec sec-type="etymology" id="SECID0ESWAE"><title>Etymology.</title><p>Means ‘wearing a wig’, referring to the long hairs in the pileipellis.</p></tp:treatment-sec><tp:treatment-sec sec-type="conservation status" id="SECID0EXWAE"><title>Conservation status.</title><p>Unknown.</p></tp:treatment-sec><tp:treatment-sec sec-type="material" id="SECID0E3WAE"><title>Additional material examined.</title><p>Thailand. Thoeng district, Chiang Rai, alt. 420 m, <named-content xmlns:xlink="http://www.w3.org/1999/xlink" content-type="dwc:verbatimCoordinates" xlink:type="simple"><named-content content-type="geo-json" specific-use="{&#34;type&#34;:&#34;Point&#34;,&#34;coordinates&#34;:[100.066667,19.612500]}" id="NCID0EFXAE" xlink:type="simple">19°36'45"N, 100°04'00"E</named-content></named-content>, Forest roadside, dry dipterocarp forest (Longan plantation), 20 August 2012, K. Jatuwong, Wisitrassameewong 392 (<abbrev xmlns:xlink="http://www.w3.org/1999/xlink" content-type="institution" xlink:title="Herbarium Universitatis Gandavensis, Belgium" id="ABBRID0EKXAE" xlink:type="simple">GENT</abbrev>, <abbrev xmlns:xlink="http://www.w3.org/1999/xlink" content-type="institution" xlink:title="Mae Fah Luang University, Chiang, Thailand" id="ABBRID0EPXAE" xlink:type="simple">MFLU</abbrev>); Doi Pui, Chiang Rai, alt. 650 m, <named-content xmlns:xlink="http://www.w3.org/1999/xlink" content-type="dwc:verbatimCoordinates" xlink:type="simple"><named-content content-type="geo-json" specific-use="{&#34;type&#34;:&#34;Point&#34;,&#34;coordinates&#34;:[99.871944,19.823889]}" id="NCID0EXXAE" xlink:type="simple">19°49'26"N, 99°52'19"E</named-content></named-content>, bamboo forest, 3 July 2012, leg.: Wisitrassameewong 378 (holotypus, <abbrev xmlns:xlink="http://www.w3.org/1999/xlink" content-type="institution" xlink:title="Herbarium Universitatis Gandavensis, Belgium" id="ABBRID0E3XAE" xlink:type="simple">GENT</abbrev>, isotypus <abbrev xmlns:xlink="http://www.w3.org/1999/xlink" content-type="institution" xlink:title="Mae Fah Luang University, Chiang, Thailand" id="ABBRID0EBYAE" xlink:type="simple">MFLU</abbrev>).</p><fig id="F5" position="float" orientation="portrait"><label>Figure 5.</label><caption><p><bold>A–C</bold> Microscopic characters of <italic><tp:taxon-name><tp:taxon-name-part taxon-name-part-type="genus" reg="Lactifluus">Lactifluus</tp:taxon-name-part><tp:taxon-name-part taxon-name-part-type="species" reg="caliendrifer">caliendrifer</tp:taxon-name-part></tp:taxon-name></italic><bold>A</bold> basidiole and sterile elements, KW 392 <bold>B</bold> spores, holotype, KW 378 <bold>C</bold> marginal cells, holotype, KW 378. Scale bar: 10 µm.</p></caption><graphic xmlns:xlink="http://www.w3.org/1999/xlink" xlink:href="mycokeys-56-013-g005.jpg" position="float" orientation="portrait" xlink:type="simple" id="oo_316797.jpg"/></fig><fig id="F6" position="float" orientation="portrait"><label>Figure 6.</label><caption><p>Microscopic features of <italic><tp:taxon-name><tp:taxon-name-part taxon-name-part-type="genus" reg="Lactifluus">Lactifluus</tp:taxon-name-part><tp:taxon-name-part taxon-name-part-type="species" reg="caliendrifer">caliendrifer</tp:taxon-name-part></tp:taxon-name></italic>. <bold>A</bold> section through the pileipellis <bold>B</bold> pileipellis hairs <bold>C</bold> sterile elements from the hymenium <bold>D</bold> basidia <bold>E</bold> basidiospores <bold>F</bold> marginal cells <bold>G</bold> pseudocystidia. Illustrations by M. Froyen, G. Dierickx and A. Verbeken. Scale bar: 10 µm.</p></caption><graphic xmlns:xlink="http://www.w3.org/1999/xlink" xlink:href="mycokeys-56-013-g006.jpg" position="float" orientation="portrait" xlink:type="simple" id="oo_316798.jpg"/></fig></tp:treatment-sec><tp:treatment-sec sec-type="remarks" id="SECID0EM1AE"><title>Remarks.</title><p><italic><tp:taxon-name><tp:taxon-name-part taxon-name-part-type="genus" reg="Lactifluus">Lactifluus</tp:taxon-name-part><tp:taxon-name-part taxon-name-part-type="species" reg="caliendrifer">caliendrifer</tp:taxon-name-part></tp:taxon-name></italic> differs from its sister species, <italic><tp:taxon-name><tp:taxon-name-part taxon-name-part-type="genus" reg="Lactifluus">L.</tp:taxon-name-part><tp:taxon-name-part taxon-name-part-type="species" reg="russulisporus">russulisporus</tp:taxon-name-part></tp:taxon-name></italic>, by the abundant thick-walled marginal cells, very long pileipellis hairs and slightly smaller basidia and spores with more regular and lower warts.</p></tp:treatment-sec><tp:treatment-sec><!--Section generated to contain objects referenced in tp:taxon-treatment.--><fig id="F1" position="float" orientation="portrait"><label>Figure 1.</label><caption><p><bold>A–B</bold><italic><tp:taxon-name><tp:taxon-name-part taxon-name-part-type="genus" reg="Lactifluus">Lactifluus</tp:taxon-name-part><tp:taxon-name-part taxon-name-part-type="species" reg="russulisporus">russulisporus</tp:taxon-name-part></tp:taxon-name></italic> basidiomes <bold>C–D</bold><italic><tp:taxon-name><tp:taxon-name-part taxon-name-part-type="genus" reg="Lactifluus">L.</tp:taxon-name-part><tp:taxon-name-part taxon-name-part-type="species" reg="caliendrifer">caliendrifer</tp:taxon-name-part></tp:taxon-name></italic> basidiomes <bold>A</bold> holotype, RH 9398 <bold>B</bold> RH 9674 <bold>C</bold> holotype, KW 378 <bold>D</bold> KW 392.</p></caption><graphic xmlns:xlink="http://www.w3.org/1999/xlink" xlink:href="mycokeys-56-013-g001.jpg" position="float" orientation="portrait" xlink:type="simple" id="oo_316793.jpg"/></fig></tp:treatment-sec></tp:taxon-treatment>
